# Supplementary material for: Integrated multi-omics analyses reveal the altered transcriptomic characteristics of pulmonary macrophages in immunocompromised hosts with Pneumocystis pneumonia
Source: Front Immunol. 2023 Jun 9;14:1179094. doi: 10.3389/fimmu.2023.1179094 (PMC10289015; doi:10.3389/fimmu.2023.1179094)
Supplement: Supplementary file 4 [file Table_3.xlsx]

## Sheet: Sheet1
Supplementary Data 3. Baseline characteristics of patients with Pneumocystis pneumonia.
ID	Gender	Age (years)	Collection date	Disease	Immunosuppressant
Patient #1	male	76	August 2022	Pneumocystis pneumonia	methotrexate, tripterygium glycosides
Patient #2	male	62	September 2022	Pneumocystis pneumonia	glucocorticoids
